# Supplementary material for: Fatty acid composition and biophysical characteristics of the cell membrane of feline spermatozoa
Source: Sci Rep. 2024 May 3;14:10214. doi: 10.1038/s41598-024-61006-5 (PMC11068737; doi:10.1038/s41598-024-61006-5)
Supplement: Supplementary file 1 — Supplementary Tables. [file 41598_2024_61006_MOESM1_ESM.xlsx]

## Sheet: fresh vs fresh
Table S1. Correlation matrix between sperm membrane biophysical parameters (anisotropy and generalized polarization) and semen parameters, all measuerd in fresh semen (n=15). Statistically significant correlation marked in red.
	Subj mot	live	normal	VAP	VSL	VCL	ALH	BCF	STR	LIN	MOT	PROG	RAPID	MEDIUM	SLOW	age
A 5C	-0.0315	0.1021	-.0380	-0.2393	-0.1179	.0676	.4654	-.2779	.4002	-.0985	.1437	.1830	.3678	-.3142	-.3231	0.4061
	p>0.05	p>0.05	p=.893	p>0.05	p>0.05	p=.811	p=.080	p=.316	p=.139	p=.727	p=.609	p=.514	p=.177	p=.254	p=.240	p>0.05
A 25C	0.2891	0.034	.0191	-0.1571	-0.0607	.0577	.3602	-.4545	.2440	-.0696	.1544	.1174	.2585	-.1456	-.3037	0.6811
	p>0.05	p>0.05	p=.946	p>0.05	p>0.05	p=.838	p=.187	p=.089	p=.381	p=.805	p=.583	p=.677	p=.352	p=.605	p=.271	p<0.05
A 38C	0.2965	-0.231	.0769	0.1464	0.2179	.2495	.4548	-.5396	.0023	-.0139	.1656	.1530	.2362	-.1362	-.2742	0.7134
	p>0.05	p>0.05	p=.785	p>0.05	p>0.05	p=.370	p=.089	p=.038	p=.993	p=.961	p=.555	p=.586	p=.397	p=.628	p=.323	p<0.05
GP 5C	0.3947	0.1701	.1740	-0.3357	-0.2964	-.3645	.0402	.2015	-.0735	-.1393	-.0879	-.2054	-.4189	.5393	.1832	0.2659
	p>0.05	p>0.05	p=.535	p>0.05	p>0.05	p=.182	p=.887	p=.472	p=.795	p=.621	p=.755	p=.463	p=.120	p=.038	p=.513	p>0.05
GP 25C	0.1927	-0.2507	.3435	0.0893	0.0964	.0125	-.1226	.3820	-.1675	.3373	-.0318	.0498	-.4209	.4899	.2372	0.1689
	p>0.05	p>0.05	p=.210	p>0.05	p>0.05	p=.965	p=.663	p=.160	p=.551	p=.219	p=.911	p=.860	p=.118	p=.064	p=.395	p>0.05
GP 38C	0.0686	-0.1916	.2490	0.0929	0.1143	.0787	-.0264	.3258	-.2010	.3148	-.0257	.0557	-.3705	.3993	.2415	0.0701
	p>0.05	p>0.05	p=.371	p>0.05	p>0.05	p=.780	p=.926	p=.236	p=.473	p=.253	p=.928	p=.844	p=.174	p=.140	p=.386	p>0.05
Legend:
A 5C	anisotropy measured at 5oC
A 25C	anisotropy measured at 25oC
A 38C	anisotropy measured at 38oC
GP 5C	generalized polarization measured at 5oC
GP 25C	generalized polarization measured at 25oC
GP 38C	generalized polarization measured at 38oC
subj mot	subjective motility
live	viable spermatozoa
normal	morphologically normals spermatozoa
CASA parameters:
VAP	average path velocity
VSL	straight line velocity
VCL	curvilinear velocity
ALH	amplitude of lateral head displacement
BCF	beat cross-frequency
STR	the straightness
LIN	the linearity
MOT	total motility
PROG	progressive motility
RAPID	subpopulation of spermatozoa showing rapid movement speed
MEDIUM	subpopulation of spermatozoa showing avarage movement speed
SLOW	subpopulation of spermatozoa showing slow movement speed

## Sheet: FT vs FT
Table S2. Correlation matrix between sperm membrane biophysical parameters (anisotropy and generalized polarization) and semen parameters, all measuerd in frozen-thawed semen (FT, n=18). Statistically significant correlation marked in red.
	FT Subj mot	FT live	FT normal	FT VAP	FT VSL	FT VCL	FT ALH	FT BCF	FT STR	FT LIN	FT MOT	FT PROG	FT RAPID	FT MEDIUM	FT SLOW	FT live	FT HMP	FT acrosome damage
FT A 5C	0.4084	.4081	.2633	-.3541	-.3702	-.5659	.0496	-.6278	-.3722	-.0154	.0747	.2460	-0.05634	.2902	-0.1412	.0350	.4409	-.2871
	p>0.05	p=.104	p=.307	p=.163	p=.144	p=.018	p=.850	p=.007	p=.141	p=.953	p=.776	p=.341	p>0.05	p=.259	p>0.05	p=.894	p=.115	p=.264
FT A 25C	-0.1789	-0.1941	0.0122	-0.6176	-0.6323	-0.3456	0.3015	-0.4804	-0.5147	-0.5441	-0.4243	-0.2181	-0.5441	0.4748	0.5390	-0.1765	-0.2	-0.5931
	p>0.05	p>0.05	p>0.05	p<0.05	p<0.05	p>0.05	p>0.05	p>0.05	p<0.05	p<0.05	p>0.05	p>0.05	p<0.05	p>0.05	p<0.05	p>0.05	p>0.05	p<0.05
FT A 38C	-0.2307	-0.2076	0.1671	-0.5441	-0.5220	-0.3774	-0.0466	-0.2132	-0.1691	-0.3848	-0.4929	-0.2377	-0.4877	0.4761	0.4874	-0.2966	-0.3582	-0.7525
	p>0.05	p>0.05	p>0.05	p<0.05	p<0.05	p>0.05	p>0.05	p>0.05	p>0.05	p>0.05	p<0.05	p>0.05	p<0.05	p>0.05	p<0.05	p>0.05	p>0.05	p<0.05
FT GP 5C	0.47001	.4140	.3062	.3331	.3516	-.1076	-.3880	.1274	.3234	.6119	.4632	.3895	0.1029	-.1730	-0.1915	.2917	.6312	.1937
	p>0.05	p=.099	p=.232	p=.191	p=.166	p=.681	p=.124	p=.626	p=.205	p=.009	p=.061	p=.122	p>0.05	p=.507	p>0.05	p=.256	p=.015	p=.456
FT GP 25C	-0.3430	-.2814	.0089	-.2399	-.2114	-.2288	-.1732	-.0112	.0338	-.1466	-.3824	-.3628	-0.5564	.4274	0.6347	-.2172	-.2019	-.2360
	p>0.05	p=.274	p=.973	p=.354	p=.415	p=.377	p=.506	p=.966	p=.898	p=.574	p=.130	p=.152	p<0.05	p=.087	p<0.05	p=.402	p=.489	p=.362
FT GP 38C	-0.5108	-.4534	-.0793	-.4079	-.3734	-.3102	-.1854	-.0349	-.0341	-.3066	-.5961	-.5256	-0.6372	.5565	0.6421	-.3132	-.3628	-.1669
	p<0.05	p=.068	p=.762	p=.104	p=.140	p=.226	p=.476	p=.894	p=.897	p=.231	p=.012	p=.030	p<0.05	p=.020	p<0.05	p=.221	p=.202	p=.522
Legend:
A 5C	anisotropy measured at 5oC
A 25C	anisotropy measured at 25oC
A 38C	anisotropy measured at 38oC
GP 5C	generalized polarization measured at 5oC
GP 25C	generalized polarization measured at 25oC
GP 38C	generalized polarization measured at 38oC
subj mot	subjective motility
live	viable spermatozoa
normal	morphologically normals spermatozoa
CASA parameters:
VAP	average path velocity
VSL	straight line velocity
VCL	curvilinear velocity
ALH	amplitude of lateral head displacement
BCF	beat cross-frequency
STR	the straightness
LIN	the linearity
MOT	total motility
PROG	progressive motility
RAPID	subpopulation of spermatozoa showing rapid movement speed
MEDIUM	subpopulation of spermatozoa showing avarage movement speed
SLOW	subpopulation of spermatozoa showing slow movement speed
Flow cytometry assessment
live	membrane intect spermatozoa
HMP	high mitochondrial potential
acrosome damage	damage acrosome

## Sheet: fresh vs FT
Table S3. Correlation matrix between sperm membrane biophysical parameters (anisotropy and generalized polarization) measured in fresh smen and semen parameters measured in frozen-thawed samples (FT, n=9). Statistically significant correlation marked in red.
	FT Subj mot	FT live	FT normal	FT VAP	FT VSL	FT VCL	FT ALH	FT BCF	FT STR	FT LIN	FT MOT	FT PROG	FT RAPID	FT MEDIUM	FT SLOW	FT live	FT HMP	FT acrosome damage
A 5C	.2359	.1381	.2002	.2812	.2856	.3022	.2836	.0068	.2213	.1173	.0946	.3783	.1418	-.4533	.2710	.2996	-.5292	-.4611
	p=.541	p=.723	p=.606	p=.464	p=.456	p=.429	p=.460	p=.986	p=.567	p=.764	p=.809	p=.315	p=.716	p=.220	p=.481	p=.433	p=.177	p=.212
A 25C	.4357	.3108	.2765	.6705	.6959	.4404	-.0925	.3093	.5300	.5144	.5060	.7826	.7496	-.9303	-.3684	.2423	-.3701	-.2736
	p=.241	p=.416	p=.471	p=.048	p=.037	p=.235	p=.813	p=.418	p=.142	p=.157	p=.165	p=.013	p=.020	p=.000	p=.329	p=.530	p=.367	p=.476
A 38C	.7316	.6901	.3499	.8113	.7827	.5479	-.0551	.3208	.2300	.5513	.7638	.8521	.8476	-.8842	-.6233	.6347	-.0233	-.1299
	p=.025	p=.040	p=.356	p=.008	p=.013	p=.127	p=.888	p=.400	p=.552	p=.124	p=.017	p=.004	p=.004	p=.002	p=.073	p=.066	p=.956	p=.739
GP 5C	.3865	.4900	-.0853	-.1158	-.1009	-.5541	-.0217	-.4170	.0503	.3079	.4473	.3369	-.0045	-.0134	.0241	.3642	.0546	.4456
	p=.304	p=.181	p=.827	p=.767	p=.796	p=.122	p=.956	p=.264	p=.898	p=.420	p=.227	p=.375	p=.991	p=.973	p=.951	p=.335	p=.898	p=.229
GP 25C	.3555	.5550	.1114	.1078	.1021	-.4996	-.1681	-.3497	.0194	.5355	.5035	.3582	.1008	-.0948	-.0927	.3292	.0660	.3540
	p=.348	p=.121	p=.775	p=.783	p=.794	p=.171	p=.665	p=.356	p=.960	p=.137	p=.167	p=.344	p=.796	p=.808	p=.812	p=.387	p=.877	p=.350
GP 38C	.4378	.6296	.1178	.1037	.0721	-.4225	-.0311	-.4098	-.1536	.4459	.5109	.3467	.0757	-.0433	-.1057	.4281	.0941	.3466
	p=.239	p=.069	p=.763	p=.791	p=.854	p=.257	p=.937	p=.273	p=.693	p=.229	p=.160	p=.361	p=.847	p=.912	p=.787	p=.250	p=.825	p=.361
Legend:
A 5C	anisotropy measured at 5oC
A 25C	anisotropy measured at 25oC
A 38C	anisotropy measured at 38oC
GP 5C	generalized polarization measured at 5oC
GP 25C	generalized polarization measured at 25oC
GP 38C	generalized polarization measured at 38oC
subj mot	subjective motility
live	viable spermatozoa
normal	morphologically normals spermatozoa
CASA parameters:
VAP	average path velocity
VSL	straight line velocity
VCL	curvilinear velocity
ALH	amplitude of lateral head displacement
BCF	beat cross-frequency
STR	the straightness
LIN	the linearity
MOT	total motility
PROG	progressive motility
RAPID	subpopulation of spermatozoa showing rapid movement speed
MEDIUM	subpopulation of spermatozoa showing avarage movement speed
SLOW	subpopulation of spermatozoa showing slow movement speed
Flow cytometry assessment
live	membrane intect spermatozoa
HMP	high mitochondrial potential
acrosome damage	damage acrosome

## Sheet: fatty acids
Table S4. Correlation matrix between particular fatty acid content and semen parameters, all measured in fresh samples (n=11).
	Subj mot	live	normal	VAP	VSL	VCL	ALH	BCF	STR	LIN	MOT	PROG	RAPID	MEDIUM	SLOW
C14:00	0.428247	0.330289	0.1959	0.418182	0.236364	0.309091	0.0273349	0.136364	-0.1959	0.0545455	0.345455	0.403687	0.301373	-0.281818	-0.236364
C16:0	-0.1959	-0.100922	-0.0728931	-0.0545455	-0.0272727	-0.0545455	0.0182233	-0.581818	0.1959	-0.227273	-0.172727	-0.321114	0.0958914	0.536364	-0.227273
C16:1	0.14656	-0.0250125	0.240954	-0.0247841	-0.128877	-0.054525	0.0794899	0.4362	-0.181336	-0.00495682	0.0693954	0.28014	-0.0647335	-0.411416	0.277582
C18:00	-0.214124	-0.578006	-0.218679	-0.0363636	0.1	-0.0272727	-0.0318907	-0.436364	0.583145	0.0636364	-0.245455	-0.238542	0.21918	0.181818	-0.190909
C18:1	0.44647	0.568831	0.246014	0.181818	0.181818	0.00909091	-0.318907	-0.0636364	-0.255126	0.345455	0.536364	0.495434	0.223747	-0.327273	-0.227273
C18:2	0.186789	0.128446	0.273349	0.0454545	-0.0636364	0.0545455	0.0683373	0.3	-0.387245	0.0727273	0.127273	0.284416	-0.164385	-0.218182	0.245455
C18:3	0.312651	0.12963	0.18851	0.220193	0.275241	0.119271	-0.234488	0.128446	-0.151728	0.477084	0.339464	0.388889	0.0276501	-0.31194	-0.0642229
C20:0	-0.0699455	0.544655	0	-0.15353	-0.209359	-0.186097	-0.0163206	0.227969	-0.314755	-0.162835	0	-0.0516483	-0.254717	0.0232621	0.176792
C20:1	-0.054059	0.299382	0.243265	-0.215744	-0.350584	-0.20226	0.162177	0.53936	-0.25678	-0.3371	-0.040452	0.0272166	-0.223504	-0.175292	0.3371
C20:2	-0.246014	0.0275241	-0.16401	-0.0454545	-0.1	-0.0454545	0.16401	-0.109091	0.104784	-0.390909	-0.254545	-0.366988	-0.0365301	0.345455	-0.0545455
C20:3 n6	-0.172015	0.11547	0.200684	-0.276504	-0.362316	-0.114416	0.224575	0.409989	-0.444371	-0.228831	-0.171623	-0.096225	-0.512437	0.104881	0.505335
C20:3 n3	0.0459781	-0.203704	0.0413803	0.0733976	0.247717	0	-0.308053	-0.15597	0.170119	0.486259	0.0825723	0.12037	-0.013825	-0.0275241	-0.091747
C20:4	-0.054059	0.299382	0.243265	-0.215744	-0.350584	-0.20226	0.162177	0.53936	-0.25678	-0.3371	-0.040452	0.0272166	-0.223504	-0.175292	0.3371
C20:5	-0.0946032	0.299382	0.202721	-0.229228	-0.391036	-0.242712	0.209479	0.498908	-0.337869	-0.40452	-0.107872	-0.0272166	-0.298006	-0.121356	0.40452
C22:1	-0.310839	0.136083	0.0878459	-0.40452	-0.40452	-0.20226	0.351383	0.107872	-0.459501	-0.256196	-0.215744	-0.31299	-0.56892	0.26968	0.512392
C22:2	0.360731	-0.257477	-0.182648	0.451026	0.542143	0.505696	-0.175799	-0.30524	0.00913242	0.651482	0.287017	0.331042	0.249429	-0.127563	-0.314352
C22:6	0.101846	-0.0650325	0.156496	-0.054525	-0.168532	-0.0148704	0.168916	0.465941	-0.25089	-0.0446113	0.00991363	0.22011	-0.139426	-0.381675	0.356891
SFA	-0.423691	-0.321114	-0.104784	-0.263636	-0.254545	-0.254545	0.0683373	-0.218182	0.332575	-0.418182	-0.454545	-0.458735	-0.0913252	0.454545	0.0545455
MUFA	0.44647	0.568831	0.246014	0.181818	0.181818	0.00909091	-0.318907	-0.0636364	-0.255126	0.345455	0.536364	0.495434	0.223747	-0.327273	-0.227273
PUFA	0.159454	0.119271	0.25057	0.0363636	-0.0727273	0.0636364	0.10934	0.372727	-0.400912	0.0636364	0.1	0.256892	-0.210048	-0.236364	0.290909
n3	0.0136675	0.0550482	0.209568	-0.127273	-0.181818	-0.154545	0.0546698	0.454545	-0.287017	0.0272727	-0.0181818	0.15597	-0.305939	-0.281818	0.409091
n6	0.205012	0.0733976	0.282461	0.109091	-0.0363636	0.163636	0.218679	0.372727	-0.41458	0.0454545	0.118182	0.284416	-0.155253	-0.263636	0.272727
	all correlations were non-significant (p>0.05)
Legend
SFA	saturated fatty acids (sum)
MUFA	monounsaturated fatty acids (sum)
PUFA	poliunsaturated fatty acids (sum)
n3	n-3 fatty acids (sum)
n6	n-6 fatty acids (sum)
